# Supplementary material for: Leveraging Natural Compounds for Pancreatic Lipase Inhibition via Virtual Screening
Source: Pharmaceuticals (Basel). 2025 Aug 22;18(9):1246. doi: 10.3390/ph18091246 (PMC12472586; doi:10.3390/ph18091246)
Supplement: Supplementary file 1 [file pharmaceuticals-18-01246-s001.zip]

Archive with 1 entries (1 files):
- pharmaceuticals-3792410-supplementary.pdf
